# Supplementary material for: Enhancing Microalgae Content in Biocomposites through a Mechanical Grinding Method
Source: Polymers (Basel). 2023 Nov 28;15(23):4557. doi: 10.3390/polym15234557 (PMC10708249; doi:10.3390/polym15234557)
Supplement: Supplementary file 1 [file polymers-15-04557-s001.zip]

Archive with 1 entries (1 files):
- polymers-2693988-supplementary.pdf
